# Supplementary material for: Edible Fruits from the Ecuadorian Amazon: Ethnobotany, Physicochemical Characteristics, and Bioactive Components
Source: Plants (Basel). 2023 Oct 21;12(20):3635. doi: 10.3390/plants12203635 (PMC10610027; doi:10.3390/plants12203635)
Supplement: Supplementary file 1 [file plants-12-03635-s001.zip]

Archive with 1 entries (1 files):
- plants-2634615-supplementary.pdf
